# Supplementary material for: Snf1 AMPK positively regulates ER-phagy via expression control of Atg39 autophagy receptor in yeast ER stress response
Source: PLoS Genet. 2020 Sep 28;16(9):e1009053. doi: 10.1371/journal.pgen.1009053 (PMC7544123; doi:10.1371/journal.pgen.1009053)
Supplement: S1 Table — (XLSX) [file pgen.1009053.s001.xlsx]

## Sheet: Sheet1
	S1 Table
	Plasmids	Relevant markers	Source
	pCgLEU2	C. glabrata LEU2 in pUC19	2
	pCgTRP1	C. glabrata TRP1 in pUC19	2
	pFA6a-kanMX6	kanMX6	1
	pFA6a-HIS3MX6	HIS3MX6	1
	pFA6a-natNT2	natNT2	3
	pFA6a-hphNT1	hphNT1	3
	pFA6a-GFP-HIS3MX6	GFP-ADH 3’UTR-HIS3MX6	1
	pFA6a-GFP-kanMX6	GFP-ADH 3’UTR-kanMX6	1
	pFA6a-13Myc-HIS3MX6	13XMyc-ADH 3’UTR-HIS3MX6	1
	pFA6a-13Myc-kanMX6	13XMyc-ADH 3’UTR-kanMX6	1
	YCplac33	URA3	4
	pRS306	URA3	5
	YCplac33-PATG39-GFP	URA3, PATG39-GFP	this study
	YCplac33-PATG39(m1)-GFP	URA3, PATG39(m1)-GFP	this study
	YCplac33-PATG39(m2 m3)-GFP	URA3, PATG39(m2 m3)-GFP	this study
	YCplac33-PATG39(m1 m2 m3)-GFP	URA3, PATG39(m1 m2 m3)-GFP	this study
	YCplac33-PATG39-ATG39	URA3, PATG39-ATG39	this study
	YCplac33-PATG39(m1 m2 m3)-ATG39	URA3, PATG39(m1 m2 m3)-ATG39	this study
	pRS306-PATG39-GFP	URA3, PATG39-GFP	this study
	pRS306-PATG39(m1)-GFP	URA3, PATG39(m1)-GFP	this study
	pRS306-PATG39(m2 m3)-GFP	URA3, PATG39(m2 m3)-GFP	this study
	pRS306-PATG39(m1 m2 m3)-GFP	URA3, PATG39(m1 m2 m3)-GFP	this study
	pRS306-PATG39-ATG39	URA3, PATG39-ATG39	this study
	pRS306-PATG39(m1 m2 m3)-ATG39	URA3, PATG39(m1 m2 m3)-ATG39	this study
	YCplac33-MIG1	URA3, MIG1	this study
	pFA6a-MIG1(WT)-13Myc-kanMX6	kanMX6, MIG1(WT)-Myc	this study
	pFA6a-mig1(SATA)-13Myc-kanMX6	kanMX6, mig1(SATA)-Myc	this study
	pFA6a-MIG1(WT)-GFP-kanMX6	kanMX6, MIG1(WT)-GFP	this study
	pFA6a-mig1(SATA)-GFP-kanMX6	kanMX6, mig1(SATA)-GFP	this study
	pFA6a-mig1(SETE)-GFP-kanMX6	kanMX6, mig1(SETE)-GFP	this study
	Reference
	1. Sakumoto N, Mukai Y, Uchida K, Kouchi T, Kuwajima J, Nakagawa Y, et al. A series of protein phosphatase gene disruptants in Saccharomyces cerevisiae. Yeast. 1999;15: 1669-1679.
	2. Longtine MS, McKenzie A 3rd, Demarini DJ, Shah NG, Wach A, Brachat A, et al. Additional modules for versatile and economical PCR-based gene deletion and modification in Saccharomyces cerevisiae. Yeast. 1998;14: 953-961.
	3. Janke C, Magiera MM, Rathfelder N, Taxis C, Reber S, Maekawa H, et al. A versatile toolbox for PCR-based tagging of yeast genes: new fluorescent proteins, more markers and promoter substitution cassettes. Yeast. 2004;21: 947-962.
	4. Gietz RD, Sugino A. New yeast-Escherichia coli shuttle vectors constructed with in vitro mutagenized yeast genes lacking six-base pair restriction sites. Gene. 1988;74: 527-534.
	5. Sikorski RS, Hieter P. A system of shuttle vectors and yeast host strains designed for effcient manipulation of DNA in Saccharomyces cerevisiae. Genetics 1989;122: 19-27.
