# Supplementary material for: Snf1 AMPK positively regulates ER-phagy via expression control of Atg39 autophagy receptor in yeast ER stress response
Source: PLoS Genet. 2020 Sep 28;16(9):e1009053. doi: 10.1371/journal.pgen.1009053 (PMC7544123; doi:10.1371/journal.pgen.1009053)
Supplement: S2 Table — (XLSX) [file pgen.1009053.s002.xlsx]

## Sheet: Sheet1
	S2 Table
	Strains	Genotype	Source or reference
	10B	MATa ade2 trp1 can1 leu2 his3 ura3 GAL psi+ HOp-ADE2-HO 3' UTR	1
	10Ba	MATa ade2 trp1 can1 leu2 his3 ura3 GAL psi+ HOp-ADE2-HO 3' UTR	1
	10BD	MATa/MATa ade2/ade2 trp1/trp1 can1/can1 leu2/leu2 his3/his3 ura3/ura3	1
	YCH101	ade2 trp1 can1 leu2 his3 ura3 snf1D::CgTRP1	2
	YCH122	ade2 trp1 can1 leu2 his3 ura3 reg1D::CgLEU2	2
	YCH124	ade2 trp1 can1 leu2 his3 ura3 snf1D::CgTRP1 reg1D::CgLEU2	this study
	YCH133	ade2 trp1 can1 leu2 his3 ura3 mpk1D::kanMX6	3
	YCH137	ade2 trp1 can1 leu2 his3 ura3 hog1D::kanMX6	2
	YCH241	ade2 trp1 can1 leu2 his3 ura3 hac1D::kanMX6	2
	YCH301	ade2 trp1 can1 leu2 his3 ura3 SEC63-GFP::HIS3MX6	this study
	YCH302	ade2 trp1 can1 leu2 his3 ura3 SEC63-GFP::HIS3MX6 atg1D::kanMX6	this study
	YCH303	ade2 trp1 can1 leu2 his3 ura3 SEC63-GFP::HIS3MX6 atg11D::kanMX6	this study
	YCH304	ade2 trp1 can1 leu2 his3 ura3 SEC63-GFP::HIS3MX6 atg32D::kanMX6	this study
	YCH305	ade2 trp1 can1 leu2 his3 ura3 SEC63-GFP::HIS3MX6 atg36D::kanMX6	this study
	YCH306	ade2 trp1 can1 leu2 his3 ura3 SEC63-GFP::HIS3MX6 atg39D::kanMX6	this study
	YCH307	ade2 trp1 can1 leu2 his3 ura3 SEC63-GFP::HIS3MX6 atg40D::natNT2	this study
	YCH308	ade2 trp1 can1 leu2 his3 ura3 SEC63-GFP::HIS3MX6 atg39D::kanMX6 atg40D::natNT2	this study
	YCH309	ade2 trp1 can1 leu2 his3 ura3 SEC63-GFP::HIS3MX6 snf1D::CgTRP1	this study
	YCH310	ade2 trp1 can1 leu2 his3 ura3 SEC63-GFP::HIS3MX6 reg1D::CgLEU2	this study
	YCH311	ade2 trp1 can1 leu2 his3 ura3 SEC63-GFP::HIS3MX6 snf1D::CgTRP1 reg1D::CgLEU2	this study
	YCH312	ade2 trp1 can1 leu2 his3 ura3 SEC63-GFP::HIS3MX6 snf1D::CgTRP1 atg39D::kanMX6	this study
	YCH313	ade2 trp1 can1 leu2 his3 ura3 SEC63-GFP::HIS3MX6 snf1D::CgTRP1 atg40D::natNT2	this study
	YCH314	ade2 trp1 can1 leu2 his3 ura3 SEC63-GFP::HIS3MX6 snf1D::CgTRP1 atg39D::kanMX6 atg40D::natNT2	this study
	YCH321	ade2 trp1 can1 leu2 his3 ura3 HMG1-GFP::HIS3MX6	this study
	YCH322	ade2 trp1 can1 leu2 his3 ura3 HMG1-GFP::HIS3MX6 atg1D::kanMX6	this study
	YCH323	ade2 trp1 can1 leu2 his3 ura3 HMG1-GFP::HIS3MX6 atg39D::kanMX6	this study
	YCH324	ade2 trp1 can1 leu2 his3 ura3 HMG1-GFP::HIS3MX6 atg40D::natNT2	this study
	YCH325	ade2 trp1 can1 leu2 his3 ura3 HMG1-GFP::HIS3MX6 atg39D::kanMX6 atg40D::natNT2	this study
	YCH331	ade2 trp1 can1 leu2 his3 ura3 SRC1-GFP::HIS3MX6	this study
	YCH332	ade2 trp1 can1 leu2 his3 ura3 SRC1-GFP::HIS3MX6 atg1D::kanMX6	this study
	YCH333	ade2 trp1 can1 leu2 his3 ura3 SRC1-GFP::HIS3MX6 atg39D::kanMX6	this study
	YCH334	ade2 trp1 can1 leu2 his3 ura3 SRC1-GFP::HIS3MX6 atg40D::natNT2	this study
	YCH335	ade2 trp1 can1 leu2 his3 ura3 SRC1-GFP::HIS3MX6 atg39D::kanMX6 atg40D::natNT2	this study
	YCH341	ade2 trp1 can1 leu2 his3 ura3 RTN1-GFP::HIS3MX6	this study
	YCH342	ade2 trp1 can1 leu2 his3 ura3 RTN1-GFP::HIS3MX6 atg1D::kanMX6	this study
	YCH343	ade2 trp1 can1 leu2 his3 ura3 RTN1-GFP::HIS3MX6 atg39D::kanMX6	this study
	YCH344	ade2 trp1 can1 leu2 his3 ura3 RTN1-GFP::HIS3MX6 atg40D::natNT2	this study
	YCH345	ade2 trp1 can1 leu2 his3 ura3 RTN1-GFP::HIS3MX6 atg39D::kanMX6 atg40D::natNT2	this study
	YCH351	ade2 trp1 can1 leu2 his3 ura3 YOP1-GFP::HIS3MX6	this study
	YCH352	ade2 trp1 can1 leu2 his3 ura3 YOP1-GFP::HIS3MX6 atg1D::kanMX6	this study
	YCH353	ade2 trp1 can1 leu2 his3 ura3 YOP1-GFP::HIS3MX6 atg39D::kanMX6 atg40D::natNT2	this study
	YCH361	ade2 trp1 can1 leu2 his3 ura3 IDH1-GFP::HIS3MX6	this study
	YCH362	ade2 trp1 can1 leu2 his3 ura3 IDH1-GFP::HIS3MX6 atg1D::kanMX6	this study
	YCH363	ade2 trp1 can1 leu2 his3 ura3 IDH1-GFP::HIS3MX6 atg11D::kanMX6	this study
	YCH364	ade2 trp1 can1 leu2 his3 ura3 IDH1-GFP::HIS3MX6 atg32D::kanMX6	this study
	YCH365	ade2 trp1 can1 leu2 his3 ura3 IDH1-GFP::HIS3MX6 atg36D::kanMX6	this study
	YCH366	ade2 trp1 can1 leu2 his3 ura3 IDH1-GFP::HIS3MX6 atg39D::kanMX6 atg40D::natNT2	this study
	YCH371	ade2 trp1 can1 leu2 his3 ura3 PEX11-GFP::HIS3MX6	this study
	YCH372	ade2 trp1 can1 leu2 his3 ura3 PEX11-GFP::HIS3MX6 atg1D::kanMX6	this study
	YCH373	ade2 trp1 can1 leu2 his3 ura3 PEX11-GFP::HIS3MX6 atg11D::kanMX6	this study
	YCH374	ade2 trp1 can1 leu2 his3 ura3 PEX11-GFP::HIS3MX6 atg32D::kanMX6	this study
	YCH375	ade2 trp1 can1 leu2 his3 ura3 PEX11-GFP::HIS3MX6 atg36D::kanMX6	this study
	YCH376	ade2 trp1 can1 leu2 his3 ura3 PEX11-GFP::HIS3MX6 atg39D::kanMX6 atg40D::natNT2	this study
	YCH381	ade2 trp1 can1 leu2 his3 ura3 PGK1-GFP::HIS3MX6	this study
	YCH382	ade2 trp1 can1 leu2 his3 ura3 PGK1-GFP::HIS3MX6 atg1D::kanMX6	this study
	YCH383	ade2 trp1 can1 leu2 his3 ura3 PGK1-GFP::HIS3MX6 snf1D::kanMX6	this study
	YCH391	ade2 trp1 can1 leu2 his3 ura3 ATG39-Myc::HIS3MX6 atg1D::kanMX6	this study
	YCH392	ade2 trp1 can1 leu2 his3 ura3 ATG39-Myc::HIS3MX6 atg1D::kanMX6 snf1D::CgTRP1	this study
	YCH401	ade2 trp1 can1 leu2 his3 URA3::PATG39-GFP	this study
	YCH402	ade2 trp1 can1 leu2 his3 URA3::PATG39-GFP snf1D::CgTRP1	this study
	YCH403	ade2 trp1 can1 leu2 his3 URA3::PATG39(m1)-GFP	this study
	YCH404	ade2 trp1 can1 leu2 his3 URA3::PATG39(m2 m3)-GFP	this study
	YCH405	ade2 trp1 can1 leu2 his3 URA3::PATG39(m1 m2 m3)-GFP	this study
	YCH411	ade2 trp1 can1 leu2 his3 ura3 hsf1DAmP::hphNT1	this study
	YCH412	ade2 trp1 can1 leu2 his3 ura3 hsf1DAmP::hphNT1reg1D::CgLEU2 mig1D::hphNT1	this study
	YCH413	ade2 trp1 can1 leu2 his3 ura3 cat8D::hphNT1	this study
	YCH414	ade2 trp1 can1 leu2 his3 ura3 cat8D::hphNT1 reg1D::CgLEU2	this study
	YCH415	ade2 trp1 can1 leu2 his3 ura3 sip4D::hphNT1	this study
	YCH416	ade2 trp1 can1 leu2 his3 ura3 sip4D::hphNT1 reg1D::CgLEU2	this study
	YCH417	ade2 trp1 can1 leu2 his3 ura3 adr1D::hphNT1	this study
	YCH418	ade2 trp1 can1 leu2 his3 ura3 adr1D::hphNT1 reg1D::CgLEU2	this study
	YCH419	ade2 trp1 can1 leu2 his3 ura3 msn2D::hphNT1	this study
	YCH420	ade2 trp1 can1 leu2 his3 ura3 msn2D::hphNT1 reg1D::CgLEU2	this study
	YCH421	ade2 trp1 can1 leu2 his3 ura3 rds2D::hphNT1	this study
	YCH422	ade2 trp1 can1 leu2 his3 ura3 rds2D::hphNT1 reg1D::CgLEU2	this study
	YCH423	ade2 trp1 can1 leu2 his3 ura3 gcn4D::hphNT1	this study
	YCH424	ade2 trp1 can1 leu2 his3 ura3 gcn4D::hphNT1 reg1D::CgLEU2	this study
	YCH425	ade2 trp1 can1 leu2 his3 ura3 rgt1D::hphNT1	this study
	YCH426	ade2 trp1 can1 leu2 his3 ura3 rgt1D::hphNT1 reg1D::CgLEU2	this study
	YCH427	ade2 trp1 can1 leu2 his3 ura3 gln3DAmP::hphNT1	this study
	YCH428	ade2 trp1 can1 leu2 his3 ura3 gln3DAmP::hphNT1 reg1D::CgLEU2	this study
	YCH431	ade2 trp1 can1 leu2 his3 ura3 mig1D::hphNT1	this study
	YCH432	ade2 trp1 can1 leu2 his3 ura3 mig2D::kanMX6	this study
	YCH433	ade2 trp1 can1 leu2 his3 ura3 mig1D::hphNT1 mig2D::kanMX6	this study
	YCH434	ade2 trp1 can1 leu2 his3 ura3 snf1D::CgTRP1 mig1D::hphNT1 mig2D::kanMX6	this study
	YCH435	ade2 trp1 can1 leu2 his3 URA3::PATG39-GFP mig1D::hphNT1 mig2D::kanMX6	this study
	YCH436	ade2 trp1 can1 leu2 his3 URA3::PATG39(m1 m2 m3)-GFP mig1D::hphNT1 mig2D::kanMX6	this study
	YCH441	ade2 trp1 can1 leu2 his3 ura3 SEC63-GFP::HIS3MX6 mig1D::hphNT1 mig2D::kanMX6	this study
	YCH442	ade2 trp1 can1 leu2 his3 ura3 SEC63-GFP::HIS3MX6 snf1D::CgTRP1 mig1D::hphNT1 mig2D::kanMX6	this study
	YCH446	ade2 trp1 can1 leu2 his3 ura3 HMG1-GFP::HIS3MX6 mig1D::hphNT1 mig2D::kanMX6	this study
	YCH447	ade2 trp1 can1 leu2 his3 ura3 HMG1-GFP::HIS3MX6 snf1D::CgTRP1 mig1D::hphNT1 mig2D::kanMX6	this study
	YCH451	ade2 trp1 can1 leu2 his3 ura3 MIG1-Myc::HIS3MX6	this study
	YCH452	ade2 trp1 can1 leu2 his3 ura3 MIG1-Myc::HIS3MX6 snf1D::CgTRP1	this study
	YCH453	ade2 trp1 can1 leu2 his3 ura3 MIG2-Myc::HIS3MX6	this study
	YCH454	ade2 trp1 can1 leu2 his3 ura3 MIG2-Myc::HIS3MX6 snf1D::CgTRP1	this study
	YCH456	ade2 trp1 can1 leu2 his3 ura3 MIG1-GFP::HIS3MX6	this study
	YCH457	ade2 trp1 can1 leu2 his3 ura3 MIG1-GFP::HIS3MX6 snf1D::CgTRP1	this study
	YCH458	ade2 trp1 can1 leu2 his3 ura3 MIG2-GFP::HIS3MX6	this study
	YCH459	ade2 trp1 can1 leu2 his3 ura3 MIG2-GFP::HIS3MX6 snf1D::CgTRP1	this study
	YCH461	ade2 trp1 can1 leu2 his3 ura3 mig1D::HIS3MX6	this study
	YCH462	ade2 trp1 can1 leu2 his3 ura3 MIG1-GFP::kanMX6	this study
	YCH463	ade2 trp1 can1 leu2 his3 ura3 MIG1-GFP::kanMX6 reg1D::CgLEU2	this study
	YCH464	ade2 trp1 can1 leu2 his3 ura3 mig1(SATA)-GFP::kanMX6	this study
	YCH465	ade2 trp1 can1 leu2 his3 ura3 mig1(SATA)-GFP::kanMX6 reg1D::CgLEU2	this study
	YCH466	ade2 trp1 can1 leu2 his3 ura3 mig1(SETE)-GFP::kanMX6	this study
	YCH467	ade2 trp1 can1 leu2 his3 ura3 mig1(SETE)-GFP::kanMX6 reg1D::CgLEU2	this study
	YCH471	ade2 trp1 can1 leu2 his3 ura3 MIG1-Myc::kanMX6 mig2D::hphNT1	this study
	YCH472	ade2 trp1 can1 leu2 his3 ura3 mig1(SATA)-Myc::kanMX6 mig2D::hphNT1	this study
	YCH473	ade2 trp1 can1 leu2 his3 ura3 SEC63-GFP::HIS3MX6 MIG1-Myc::kanMX6 mig2D::hphNT1	this study
	YCH474	ade2 trp1 can1 leu2 his3 ura3 SEC63-GFP::HIS3MX6 mig1(SATA)-Myc::kanMX6 mig2D::hphNT1	this study
	YCH475	ade2 trp1 can1 leu2 his3 ura3 HMG1-GFP::HIS3MX6 MIG1-Myc::kanMX6 mig2D::hphNT1	this study
	YCH476	ade2 trp1 can1 leu2 his3 ura3 HMG1-GFP::HIS3MX6 mig1(SATA)-Myc::kanMX6 mig2D::hphNT1	this study
	YCH481	ade2 trp1 can1 leu2 his3 URA3::PATG39-ATG39 SEC63-GFP::HIS3MX6 atg39D::kanMX6	this study
	YCH482	ade2 trp1 can1 leu2 his3 URA3::PATG39(m1 m2 m3)-ATG39 SEC63-GFP::HIS3MX6 atg39D::kanMX6	this study
	YCH483	ade2 trp1 can1 leu2 his3 URA3::PATG39-ATG39 HMG1-GFP::HIS3MX6 atg39D::kanMX6	this study
	YCH484	ade2 trp1 can1 leu2 his3 URA3::PATG39(m1 m2 m3)-ATG39 HMG1-GFP::HIS3MX6 atg39D::kanMX6	this study
	YCH491	ade2 trp1 can1 leu2 his3 URA3::GFP-ATG8	this study
		10B and YCH are W303 derivatives.
	Reference
	1. Tadauchi T, Matsumoto K, Herskowitz I, Irie K. Post-transcriptional regulation through the HO 3'-UTR by Mpt5, a yeast homolog of Pumilio and FBF. EMBO. J. 2001;20: 552-561.
	2. Mizuno T, Masuda Y, Irie K. The Saccharomyces cerevisiae AMPK, Snf1, negatively regulates the Hog1 MAPK Pathway in ER stress response. PLoS Genet. 2015;11: e1005491.
	3. Mizuno T, Nakamura M, Irie K. Induction of Ptp2 and Cmp2 protein phosphatases is crucial for the adaptive response to ER stress in Saccharomyces cerevisiae. Sci Rep. 2018;8: 13078.
