# Supplementary material for: Snf1 AMPK positively regulates ER-phagy via expression control of Atg39 autophagy receptor in yeast ER stress response
Source: PLoS Genet. 2020 Sep 28;16(9):e1009053. doi: 10.1371/journal.pgen.1009053 (PMC7544123; doi:10.1371/journal.pgen.1009053)
Supplement: S3 Table — (XLSX) [file pgen.1009053.s003.xlsx]

## Sheet: Sheet1
	S3 Table. Primers used in this study
	Gene Name	Forward Primer	Reverse Primer
	ACT1	TGCCGAAAGAATGCAAAAGG	TCTGGAGGAGCAATGATCTTGA
	GFP	GGAGAGGGTGAAGGTGATGC	CTTCGGGCATGGCACTCTTG
	ATG32	TCCTCCAGTTGTTGTGACCA	TGAAATGCCCCAAGTGAACC
	ATG36	CGCGATGAGACACTGGAATC	CTGCCCAAACACCACTCATC
	ATG39	TCCTTTGCAGGAGAGGACGA	GTTCCGCCAACATTTGAGCC
	ATG40	CAGTTGCCATTCCTTTGCAG	TGGGGACTGACCCAAAGAAG
